# Supplementary material for: Encased Gold Nanoparticle Synthesis as a Probe for Oleuropein Self-Assembled Structure Formation
Source: Materials (Basel). 2020 Dec 24;14(1):50. doi: 10.3390/ma14010050 (PMC7794816; doi:10.3390/ma14010050)
Supplement: Supplementary file 1 [file materials-14-00050-s001.zip]

Archive with 1 entries (1 files):
- materials-1008436-supplementary.pdf
